# Supplementary material for: The impact of COVID-19 lockdown on physical activity and weight gain among active adult population in Israel: a cross-sectional study
Source: BMC Public Health. 2021 Aug 6;21:1521. doi: 10.1186/s12889-021-11523-z (PMC8343341; doi:10.1186/s12889-021-11523-z)
Supplement: Supplementary file 2 — Additional file 2. ST2 Raw collecting data. [file 12889_2021_11523_MOESM2_ESM.xls]

## Sheet: Sheet1
Age	Sex	Organized_Physical_Activity	Health_status	Weight_gain	Weight_gain_group	Last_month_physical_activity_frequency	Current_physical_activity_level_vs_before_Corons	Current_physical_activity_level_vs_before_Corona_group	Home_digital_physical_activity_modalities	Intention_to_return_to_previous_physical_activity_types	Intention_to_return_to_previous_physical_activity_types_group
58	2	1	1	0	0		3	1	6	3	3
68	2	4	1	0	0	4	1	0		4	4
49	2	4	1	1	1	4	1	0	5	4	4
44	2	5	2	0	0	4	4	1	6
58	2	2	2	0	0	4	4	1	2	4	4
62	2	4	2	2	1	1	2	0	1	4	4
36	2	2	1	0	0	2	3	1	3	3	3
57	2	2	1	0	0	3	1	0	4	1	1
72	1	2	1	0	0	4	1	0	1	4	4
36	2	1	1	0	0	2	2	0	6	3	3
39	2	1	1	2	1	1	3	1	5	3	3
42	2	4	1	3	1	4	1	0	1	4	4
41	2	1	1	2	1	0	3	1	2	4	4
47	2	2	2	0	0	4	2	0	3	2	2
70	1	1	2	0	0	2	3	1	1	4	4
55	2	1	1	4	1	1	3	1	4	3	3
57	2	1	1			4	3	1	1	3	3
58	2	1	1	2	1	2	2	0	1	3	3
70	2	1	1	4	1	0	3	1	1	4	4
49	2	2	1	1	1	2	3	1	5	3	3
31	2	4	1	0	0	4	2	0	4	4	4
30	1	2	1	3	1	4	3	1	1	4	4
53	2	2	2	0	0	3	1	0	4	3	3
29	1	4	1	0	0	4	1	0	6	4	4
48	2	1	1	4	1	1	3	1	4	2	2
46	1	4	1	0	0	3	2	0	1	4	4
53	1	1	1	3	1	1	3	1	2	4	4
63	2	1	2	0	0	2	3	1	4	4	4
50	2	3	1	0	0	4	1	0	4	4	4
44	2	1	1	2	1	3	1	0	1	3	3
48	2	4	1	4	1	2	3	1	1	4	4
40	2	4	1	1	1	4	2	0	4	4	4
70	2	2	1	0	0		1	0	1	1	1
65	2	4	1	0	0	4	2	0	6	3	3
63	2	2	1	1	1	2	1	0	1	2	2
26	2	1	1	2	1	1	3	1	2	3	3
55	2	1	1	0	0	4	1	0	1	4	4
40	2	2	1	0	0	2	3	1	1	4	4
	2	1	1	0	0	4	4	1	4	4	4
26	2	1	1	2	1	1	3	1	2	3	3
50	2	1	1	0	0	1	3	1	2	4	4
43	2	3	1	2	1	2	2	0	3	3	3
31	2	2	1	0	0	4	4	1	4	3	3
55	2	4	1	2	1	3	1	0	1	4	4
46	2	4	1	1	1	3			4	4	4
25	2	2	1	4	1	3	3	1	2	4	4
42	1	1	1	4	1	1	3	1	4	4	4
48	2	2	1	1	1	1	2	0	3	4	4
27	2	2	1	0	0	2	2	0	6	3	3
41	2	2	2	4	1	0	3	1	2	4	4
32	2	4	1	0	0	3	4	1	2	4	4
53	2	4	1	0	0	4	3	1	1	4	4
28	2	2	1	0	0	1	3	1	2	3	3
29	1	2	1	0	0	0	3	1	1	4	4
	2	1	1	1	1	3	1	0	4	3	3
27	2	2	1	2	1	1	3	1	4	4	4
31	1	4	1	0	0	4	1	0	1	4	4
22	2	2	1	0	0	4	4	1	4	4	4
21	2	1	1	3	1	2	3	1	4	4	4
24	2	1	1	0	0	3	1	0	3	1	1
50	2	1	1	3	1	2	3	1	2	3	3
43	2	1	1	0	0	1	3	1	2	4	4
37	2	1	1	2	1	0	3	1		4	4
41	2	1	1	1	1	1	2	0	3	3	3
35	2	1	1	0	0	4	1	0	6	4	4
75	2	1	1	0	0	3	2	0	4	4	4
75	2	1	1	0	0	3	2	0	4	4	4
53	2	3	1	0	0	4	2	0	1	3	3
54	2	2	1	2	1	0	2	0	1	4	4
57	1	4	1	0	0	3	2	0	1	2	2
46	2	1	1	3	1	1	3	1	1	3	3
66	1	1	1	2	1	1	3	1	1	4	4
59	2	1	1	1	1	3	4	1	4	3	3
59	2	1	1	1	1	3	4	1	4	3	3
46	1	4	1	3	1	1	3	1	1	4	4
67	2	2	1	2	1	3	3	1	4	3	3
48	2	1	1	0	0	0	3	1	1	4	4
50	2	1	1	0	0	2	2	0	2	4	4
37	2	1	1	0	0	4	2	0	4	4	4
28	2	1	1	0	0	1	3	1	2	4	4
50	2	1	1	2	1	0	3	1	2	4	4
47	2	1	1	1	1	2	3	1	4	4	4
39	1	4	1	0	0	4	3	1	1	4	4
40	1	4	1	0	0	0	3	1	1	4	4
32	1	1	1	4	1	3	3	1	4	4	4
56	2	4	2	0	0	4	1	0	1	4	4
44	2	3	2	0	0	3	3	1	4	3	3
40	2	2	1	2	1	3	2	0	1	4	4
25	2	2	1	0	0	4	2	0	1	3	3
50	2	4	1	4	1	3	3	1	5	4	4
32	2	4	2	1	1	3	3	1	3	3	3
26	2	1	1	3	1	3	3	1	2	4	4
49	2	2	1	0	0	3	2	0	3	4	4
37	2	1	1	0	0	1	2	0	5	3	3
32	2	2	1	1	1	3	3	1	6	3	3
50	2	4	1	1	1	2	3	1	2	4	4
50	2	2	1	0	0	4	3	1	4	2	2
47	2	2	1	4	1	2	3	1	2	1	1
33	1	4	1	1	1	3	3	1	4	4	4
43	1	4	2	4	1	3	3	1	4	4	4
21	2	4	1	0	0	4	2	0	6	2	2
23	2	4	1	1	1	3	3	1	6	3	3
20	1	2	1	4	1	1	3	1	2	3	3
34	2	2	1	4	1	3	4	1	2	3	3
34	2	1	1	0	0	3	2	0	1	4	4
24	1	1	1	0	0	3	2	0	4	3	3
20	2	4	1	2	1	4	2	0	4	4	4
66.5	2	1	1	0	0	2	2	0	6	3	3
	1			0	0	2	2	0	6	3	3
53	2	5	1	0	0	3	3	1	4	3	3
53	2	5	1	0	0	3	3	1	4	3	3
58	2	1	1	0	0	2	3	1	3	4	4
30	2	1	1	0	0	2	4	1	1	1	1
38	2	2	1	0	0	3	4	1	3	4	4
43	2	4	2	2	1	2	3	1	6	3	3
73	1	4	1	3	1	0	3	1	1	4	4
38	2	1	1	0	0	1	3	1	3	3	3
40	2	4	1	3	1	0	3	1	2	4	4
50	2	1	2	2	1	2	3	1	2	3	3
26	2	2	1	4	1	1	3	1	1	1	1
48	2	2	1	0	0	4	1	0	1	4	4
18	2	4	1	1	1	4	1	0	3	3	3
45	1	1	1	0	0	4	1	0	3	2	2
49	2	2	1	1	1	2	3	1	5	3	3
55	2	1	1	0	0	4	2	0	4	4	4
47	1	4	3	4	1	4	3	1	2	4	4
29	2	4	1	2	1	4	1	0	3	4	4
60	2	4	1	3	1	4	3	1	3	4	4
47	1	5	1	2	1	3	2	0	1	2	2
37	2	1	1	3	1	0	3	1	1	4	4
27	1	2		0	0	4	4	1	1	1	1
26	2	4	1	0	0	4	4	1	3	1	1
33	2	2	1	0	0	1	2	0	2	4	4
36	2	5	1	3	1	3	1	0	3	3	3
58	1	2	1	2	1	2	3	1	2	4	4
32	2	4	2	4	1	2	3	1	6	4	4
68	2	4	1	2	1	1	1	0	4	4	4
68	2	4	1	2	1	1	1	0	4	4	4
50	1	5	1	0	0	2	1	0	1	4	4
71	1	3	2	0	0	4	1	0	1
60	2	4	1	3	1	0	3	1	4	4	4
62	1	2	1	0	0	4	4	1	3	4	4
39	2	1	1	2	1	1	3	1	3	4	4
58	2	2	1	0	0	4	4	1	4	1	1
36	1	1	1	3	1	4	1	0	5	4	4
50	2	1	1	2	1	0	2	0	2	4	4
28	2	4	1	4	1	2	3	1	6	4	4
38	2	4	1	2	1	0	3	1	3	4	4
54	2	1	1	1	1	4	4	1	4	3	3
52	2	5	1	3	1	1	3	1	1	4	4
58	2	2	2	0	0	3	1	0	2	1	1
55	2	1	1	0	0	2	1	0	4	4	4
	1	5	1	0	0	3	1	0	3
53	2	1	1	4	1	1	3	1		4	4
47	2	4	2	2	1	1	3	1	2	2	2
41	2	1	1	4	1	2	3	1	4	4	4
27	1	4	2	1	1	4	4	1	2	2	2
26	2	2	1	4	1	0	3	1	2	3	3
31	1	4	1	0	0	4	1	0	6	3	3
25	2	4	1	1	1	3	2	0	5	3	3
31	2	4	1	3	1	2	3	1	2	3	3
52	2	4	1	0	0	4	1	0	4	2	2
18	1	4	1	1	1	4	1	0	2	2	2
34	1	4	1	0	0	3	2	0	6	4	4
60	2	2	1	3	1	1	3	1	2	4	4
65	2	4	2	2	1	1	3	1	4	4	4
74	1	2	1	2	1	4			6	4	4
60	2	2	1	3	1	1	3	1	2	4	4
38	2	4	1	2	1	4	3	1	6	3	3
53	2	4	1	0	0	1	3	1	5	4	4
52	2	2	1	1	1	3	1	0	6	4	4
52	2	1	1	0	0	4	3	1	1	3	3
34	1	1	1	1	1	1	3	1	1	3	3
42	2	1	1	2	1	2	2	0	3	2	2
59	2	2	1	2	1	4	3	1	1	4	4
52	2	1	1	0	0	4	3	1	1	3	3
60	1	4	1	0	0	4	1	0	4	4	4
37	2	4	1	0	0	2	3	1	3	3	3
49	2	1	1	0	0		2	0	3	3	3
59	1	2		4	1				1
41	1	2	1	0	0	3	4	1	1	4	4
33	2	1	1	4	1	0	3	1	4	3	3
59	1	2		4	1
18	1	1	1	0	0	4	3	1	1	4	4
62	2	1	1	1	1	4	3	1	4	4	4
23	1	4	1	0	0	0	3	1	1	4	4
22	2	2	1	0	0	4	1	0	4	4	4
25	2	1	2	0	0	4	1	0	4	1	1
26	2	4	1	0	0	4	4	1	6	1	1
57	1	2	1	0	0	4	4	1	1	4	4
31	1	1	1	0	0	0	3	1	2	4	4
39	2	1	1	3	1	4	4	1	4	4	4
19	1	1	1	4	1	2	3	1	3	4	4
22	1	5	1	0	0	1	4	1	3	1	1
42	2	1	1	3	1	4	1	0	4	3	3
28	2	1	1	2	1	4	1	0	6	4	4
44	1	1	1	0	0	1	3	1	2	3	3
51	2	4	1	0	0	2	1	0	4	3	3
63	2	1	1	3	1	4	2	0	6	3	3
53	2	2	1	1	1	4	4	1	3	3	3
43	2	1	2	2	1	0	3	1	1	3	3
39	1	4	1	2	1	1	3	1	4	4	4
32	2	1	1	1	1	1	3	1	2	3	3
51	2	4	1	1	1	4	3	1	2	4	4
49	1	2	1	3	1	2	3	1	2	4	4
30	2	2	1	4	1	1	3	1	3	3	3
49	2	1	1	0	0	3	4	1	6	4	4
33	2	2	1	3	1	3	1	0	4	2	2
50	2	1	1	4	1	0	3	1	2	4	4
58	2	4	1	3	1	2	3	1	4	4	4
42	2	4	1	2	1	2	3	1	6	4	4
36	2	3	1	0	0	4	4	1	3	1	1
52	2	2	1	1	1	2	2	0	4	3	3
54	1	2	1	4	1	0	3	1	2	4	4
45	2	1		1	1	0	3	1	2	4	4
46	2	1	1	3	1	4	2	0	2	4	4
43	1	2	1	4	1	0	3	1	1	3	3
19	2	3	1	0	0	4	4	1	6	3	3
52	2	1	1	0	0	3	4	1	4	3	3
	2	2	1	1	1	2	3	1	4	4	4
25	2	2	1	0	0	1	3	1	1	4	4
43	2	2	1	1	1	2	3	1	3	4	4
51	2	2	1	3	1	4	3	1	2	4	4
43	2	1	1	4	1	1	3	1	1	4	4
47	2	1	1	0	0	4	2	0	4	3	3
58	2	4	1	4	1	4	1	0	6	3	3
25	1	1	1	0	0	0	3	1	2	4	4
29	2	4	1			1	3	1	6	4	4
39	2	1	1	0	0	4	1	0	6	2	2
38	2	2	1	0	0	4	2	0	1	4	4
29	2	2	1	0	0	4	2	0	4	2	2
24	2	1	1	0	0	4	2	0	6	1	1
70	2	2	2	0	0	4	4	1	6	3	3
29	2	1	1	2	1	4	2	0		4	4
48	2	1	1	0	0	4	3	1	6	3	3
43	1		1	2	1	1	3	1	3	4	4
41	1	5	1	3	1	2	3	1	1	4	4
54	1	4	1	1	1	3	3	1	1	3	3
46	1	4	1	0	0	4	1	0	4	4	4
35	1	4	1	0	0	4	3	1	4	4	4
35	1	4	1	0	0	4	3	1	4	4	4
44	2	4	1	0	0	2	2	0	3	4	4
25	1	4	1	3	1	4	3	1	4	4	4
28	1	5	1	1	1	2	2	0	1	3	3
70	2	1	1	0	0	3	2	0	5	4	4
63	2	2	1	0	0	4	4	1	6	4	4
48	2	1	2	2	1	2	3	1	6	3	3
74	2	4	1	2	1	4	3	1	2	2	2
30	2	1	2	3	1	3	3	1	4	3	3
38	1	4	1	0	0	3	1	0	2	3	3
21	2	2	1	0	0	4	2	0	3	3	3
44	2	1	1	4	1	0	3	1	2	3	3
	2	1	1	0	0	4	4	1	4	4	4
	2	1	1	0	0	4	4	1	4	4	4
46	2	1	1	0	0	4	1	0	6	4	4
51	1	1	1	1	1	2	2	0	2	4	4
48	2	2	1			1	3	1	6	3	3
35	2	5	2	0	0	3	4	1	2	1	1
71	2	4	1	3	1	4	2	0	6	4	4
66	1	3	1	0	0	4	1	0	1
48	2	4	1	4	1	2	3	1	1	4	4
42	1	1	1	0	0	0	3	1	1	4	4
77	1	2	3	0	0	4	3	1	1	3	3
77	1	2	3	0	0	4	3	1	1	3	3
37	2	1	1	0	0	3	1	0	2	4	4
42.9	1	4	1	0	0	4	3	1	6	4	4
77	2	4	3	2	1	1	3	1	2	3	3
76	2	1	2	2	1	1	3	1	2	3	3
63	2	1	1	2	1	0	3	1	1	4	4
65	2	3	1	0	0	4	3	1	1	4	4
74	2	1	1	1	1	4	3	1	4	4	4
23	1	3	1	0	0	2	2	0	2	3	3
51	1	5	1	2	1	4	1	0	6	4	4
28	1	5	1	2	1	2	2	0	2	4	4
66	2	1	1	2	1	3	4	1	4	3	3
24	2	2	1	2	1	1	3	1	3	3	3
71	2	2	2	1	1	4	3	1	3	4	4
49	2	4	1	0	0	2	3	1	3	4	4
	2	4	1	2	1	3	3	1	2	4	4
24	2	1	1	1	1	1	3	1	2	3	3
20	2	1	1	0	0	3	3	1	5	4	4
	1
35	1	2	1	4	1	1	3	1	2	3	3
69	2	1	1	0	0	4	2	0	2	4	4
	2
22	1	5	1	4	1	2	3	1	6	4	4
69	2	1	1	0	0	4	2	0	2	4	4
29	2	4	1	3	1	2	3	1	2	4	4
60	1	2	1	0	0	2	2	0	4	4	4
69	2	3	2			1	3	1	2	4	4
65	2	2	1	0	0	4	4	1	5	3	3
73	2	1	1	0	0	4	4	1	4	3	3
36	2	1	1	3	1	0	3	1	2	4	4
30	2	4	1	1	1	3	2	0	4	3	3
67	2	1	1	0	0	1	1	0	1	3	3
63	2	5	2	3	1	1	3	1	3	2	2
69	2	5	3	2	1	0	3	1	1	1	1
40	2	1	1	3	1	1	3	1	3	3	3
37	2	1	3	0	0	3	3	1	4	2	2
58	1	1	1	0	0	3	2	0	1	4	4
59	2	4	1	1	1	4	2	0	6	4	4
60	2	1	1	3	1	4	3	1	3	4	4
57	2	1	2	1	1	4	1	0	3	1	1
	2	5	1	0	0	1	3	1	3	4	4
66	2	2	1	0	0	4	4	1	2	2	2
68	2	1	2	1	1	3	3	1	3	4	4
51	2	1	1	4	1	4	3	1	2	4	4
66	2	1	1	0	0	2	2	0	2	4	4
69	2	3	2	0	0	1	3	1	1	4	4
44	2	4	1	0	0	4	4	1	6	4	4
32	2	4	1	1	1	1	3	1	6	4	4
73	2	4	1	0	0	4	1	0	1	3	3
48	2	1	1	4	1	4	3	1	4	4	4
39	2	1	1	3	1	3	2	0	4	4	4
54	2	2	1	1	1	0	2	0	1	4	4
54	2	2	1	1	1	0	2	0	1	4	4
57	2	2	1	1	1	3	3	1	2	4	4
67	1	1	2	1	1	0	3	1	1	4	4
57	1	1	1	4	1	3	3	1	1	4	4
51	2	1	1	0	0	0	3	1	1	1	1
77	2	1	1	2	1	0	2	0	1	3	3
61	1	1	1	1	1	1	2	0	2	4	4
77	2	1	1	2	1	0	2	0	1	3	3
67	2	1	1	3	1	4	2	0	1	4	4
52	2	4	1	1	1	4	2	0	3	4	4
42	1	5	2	4	1	0	3	1	1	4	4
	1	2	1	2	1	4	3	1	1	3	3
	2	2	1	2	1	4	3	1	1	3	3
	1	2	1	2	1	4	3	1	1	3	3
27	1	4	1	0	0	2	3	1	2	4	4
49	1	1	1	0	0	2	2	0	4	4	4
	2	1	1	0	0	4	2	0	3	3	3
38	1	1	2	1	1	2	3	1	4	3	3
65	2	2	2	1	1	2	3	1	4	3	3
46	2	2	1	0	0	4	4	1	5	4	4
50	2	4	1	1	1	4	3	1	4	4	4
42	2	4	1	3	1	2	3	1	4	4	4
24	2	1	1	2	1	2	2	0	4	4	4
72	2	1	1	1	1	3	3	1	6	3	3
24	2	1	1	2	1	1	3	1	2	3	3
24	2	4	1	0	0	4	4	1	3	3	3
59	2	2	1	3	1	3	4	1	4	1	1
66	2	2	1	0	0	4	1	0	4	4	4
27	2	1	1	0	0	3	2	0	4	4	4
40	1	1	1	0	0	2	3	1	2	3	3
24	1	1	1	0	0	0	3	1	1	4	4
27	1	2	1	3	1	0	3	1	2	3	3
57	2	2	2	1	1	4	4	1	3	3	3
28	2	4	1	0	0	4	3	1	1	4	4
53	1	5	1	0	0	4	2	0	1	4	4
29	2	2	1	2	1	3	3	1	2	4	4
43	2	4	1	0	0	4	1	0	6	4	4
27	2	4	1	2	1	4	3	1	4	4	4
53	2	1	1	2	1	1	3	1	2	3	3
28	2	4	1	1	1	2	3	1	6	3	3
37	2	4	1	2	1	4	3	1	2	4	4
40	2	1	1	0	0	4	2	0	4	4	4
53	2	2	1	2	1	4	4	1	4	2	2
32	2	1	1	0	0	2	3	1	4	4	4
28	2	1	1	1	1	3	2	0	4	3	3
49	1	1	1	2	1	3	3	1	2	4	4
	2	4	1	0	0	4	1	0	6	4	4
42	2	1	1	4	1	1	3	1	2	4	4
33	1	4	1	2	1	2	3	1	2	4	4
45	2	5	1	0	0	4	4	1	1
46	2	2	1	0	0	4	1	0	4	4	4
	1	3	1	0	0	4	3	1	2	4	4
46	2	2	1	0	0	4	1	0	4	4	4
46	1	4	1	2	1	3	3	1	3	4	4
33	1	4	1	2	1	3	3	1	4	4	4
27	2	1	1	0	0	1	2	0	5	4	4
45	2	4	1	2	1	2	3	1	4	4	4
38	2	2	1	1	1	3	2	0	4	2	2
22	2	2	1	0	0	3	3	1	3	3	3
27	2	1	1	2	1	2	2	0	3	3	3
25	2	2	1	0	0	4	4	1	3	1	1
56	2	2	1	3	1	1	3	1	3	4	4
37	1	1	1	3	1	1	3	1	2	4	4
48	2	4	1	0	0	2	4	1	4	3	3
27	1	1	1	0	0	2	3	1	3	3	3
47	1	1	1	2	1	3	3	1	5	4	4
72	2	2	1	2	1	2	3	1	3	1	1
23	2	5	1	2	1	1	3	1	2	4	4
30	2	4	1	1	1	3	2	0	3	3	3
34	1	2	1	0	0	4	1	0	1	4	4
29	2	2	1	1	1	4	4	1	6	2	2
38	1	4	1	0	0	4	3	1		3	3
52	2	2	2	0	0	3	4	1	4	1	1
75	2	2	1	0	0	4	1	0	4	3	3
54	2	2	1	2	1	2	3	1	1	4	4
43	2	1	1	3	1	4	3	1	4	4	4
63	2	1	1	0	0	2	3	1	4	3	3
35	2	3	1	1	1	3	1	0	1	4	4
62	2	4	1	0	0	4	4	1	3	1	1
43	2	2	1	0	0	4	4	1	4	3	3
55	2	2	2	2	1	4	1	0	3	1	1
28	2	4	1	0	0	4	3	1	2	4	4
55	2	1	1	3	1	4	1	0	1	4	4
52	2	1	1	0	0	2	2	0	3	3	3
41	2	2	1	4	1	1	3	1	2	3	3
41	1	1	1	0	0	4	2	0	6	4	4
65	2	2	2	0	0	4	2	0	4	3	3
68	2	1	1	2	1	4	3	1	3	3	3
48	1	2	1	2	1	2	3	1	1	4	4
59	2	1	2	2	1	4	1	0	4	1	1
41	2	2	1	0	0	4	1	0	6	3	3
49	2	1	1	2	1	2	3	1	2	4	4
25	2	2	1	3	1	2	3	1	6	1	1
54	1	3	1	1	1	3	4	1	4	3	3
31	2	4	1	3	1	2	3	1	4	4	4
33	2	2	1	3	1	2	3	1	6	4	4
46	2	1	2	0	0	4	1	0	3	1	1
27	1	4	1	0	0	2	3	1	2	4	4
50	2	2	2	1	1	4	2	0	4	1	1
69	2	1	1	1	1	2	3	1	2	3	3
42	1	1	1	1	1	4	2	0	1	4	4
71	2	2	1	0	0	4	2	0	3	3	3
36	2	1	1	2	1	0	3	1	2	4	4
62	2	1	1	0	0	4	4	1	6	4	4
62	2	1	1	0	0	4	4	1	6	4	4
63	2	5	2	0	0	3	1	0	3	3	3
22	2	2	1	0	0	4	1	0	1	1	1
45	2	1	1	2	1	1	2	0	6	4	4
45	2	1	1	2	1	1	2	0	6	4	4
51	1	2	1	3	1	3	3	1	1	4	4
21	2	4	1	1	1	2	3	1	6	1	1
74	2	2	1	0	0	4	1	0	3	3	3
31	2	1	1	0	0	4	2	0	4	3	3
63	1	1	2	2	1	0	3	1	2	4	4
65	2	4	1	3	1	2	3	1	3	4	4
52	1	1	1	4	1	2	3	1	1	4	4
32	2	1	1			3			4	4	4
49	2	2	1	3	1	4	2	0	2	3	3
37	2	2	1	1	1	4	2	0	3	2	2
45	2	4	1	4	1	4	3	1	3	4	4
56	2	1	1	2	1	1	3	1	2	4	4
60	2	2	1	1	1	2	3	1	2	3	3
65	2	4	1	2	1	3	3	1	3	3	3
66	1	4	1	2	1	2	3	1	4	4	4
70	1	2	1	3	1	1	3	1	1	4	4
21	1	4	1	4	1	3	1	0	2	4	4
38	2	1	1	0	0	2	4	1	4	4	4
44	2	4	1	0	0	4	1	0	4	4	4
66	2	1	1	1	1	0	3	1	2	3	3
59	2	2	1	1	1	4	1	0	3	4	4
66	2	1	1	1	1	0	3	1	2	3	3
68	2	2	2	0	0	3	2	0	5	3	3
67	2	1	1	0	0	4	3	1	2	4	4
40	1	1	1	0	0	4	2	0	2	2	2
45	1	2	1	0	0	3	4	1	2	3	3
62	1	4	1	0	0	1	3	1	1	4	4
53	2	1	1	4	1	4	3	1	3	4	4
75	2	1	1	1	1	3	2	0	4	4	4
58	2	2	1	2	1	3	3	1	4	3	3
23	2	5	1	3	1	3	3	1	5	1	1
54	2	1	1	1	1	2	3	1	2	1	1
48	2	4	1	1	1	3	3	1	3	4	4
57	1	4	1	0	0	4	3	1	1	4	4
56	1	5	1	2	1	2	4	1	6
40	2	2	1	0	0	4	2	0	4	4	4
42	1	4	1	3	1	2	3	1	4	3	3
44	2	2	1	0	0	3	2	0	2	4	4
33	2	1	1	2	1	0	3	1	2	3	3
20	2	4	1	0	0	2	3	1	2	1	1
32	2	2	1	3	1	0	3	1	1	3	3
72	1	2	1	0	0	4	1	0	1	4	4
60	2	2	1	2	1	1	3	1	2	3	3
35	2	2	1	2	1	1	3	1	1	3	3
30	1	1	1	3	1	4	3	1	1	4	4
71	1	2	1	0	0	2	3	1	3	4	4
44	2	2	1	2	1	3	1	0	2	4	4
65	2	1	1	0	0	3	3	1	6	3	3
44	2	1	1	2	1	3	1	0	4	3	3
36	1	4	1	2	1	3	3	1	3	3	3
65	2	1	1	2	1	2	3	1	3	3	3
65	2	1	1	2	1	2	3	1	3	3	3
33	2	1	1	0	0		1	0	4	1	1
34	2	2	1	0	0	4	4	1	3	4	4
37	2	1	1	3	1	0	3	1	1	3	3
	2	1	1	2	1	1	3	1	1	2	2
48	1	4	1	0	0	4	3	1	1
55	2	2	1	1	1	4	2	0	4	4	4
40	2	2	1	2	1	1	3	1	3	4	4
47	2	4	1	0	0	4	2	0	2	4	4
49	2	2	1	3	1	4	3	1	3	4	4
52	2	1	1	3	1	0	3	1	2	4	4
46	2	1	1	0	0	3	3	1	4	3	3
58	2	1	1	2	1	1	3	1	2	3	3
46	2	1	1	0	0	3	1	0	4	4	4
48	1	4	1	0	0	4	3	1	1
51	1	3	1	0	0	3	1	0	3	3	3
22	2	1	1	0	0	4	4	1	6	3	3
75	2	3	1	1	1	3	3	1	1	4	4
50	2	2	1	0	0	4	1	0	4	1	1
	1
74	1	4	1	0	0	4	3	1	1	4	4
42	2	2	1	1	1	3	1	0	3	4	4
47	1	4	1	0	0	4	2	0	5	4	4
59	2	1	1	2	1	4	4	1	4	3	3
35	1	2	1	4	1	1	3	1	2	3	3
30	2	1	1	0	0	4	2	0	5	1	1
18	1	5	1	4	1	2	3	1	1	2	2
32	1	4	1	0	0	4	3	1	6	4	4
70	2	5	1	0	0	3	3	1	5	4	4
	2	1	1	1	1	4	2	0	4	4	4
	2	1	1	0	0	0	3	1	1	4	4
	2	1	1	1	1	4	1	0	3	4	4
31	2	1	1	0	0	3	2	0	4	4	4
23	2	4	1	0	0	3	1	0	1	4	4
73	2	1	1	0	0	4	1	0	4	3	3
42	1	4	1	0	0	3	3	1	1	1	1
46	1	4	2	4	1	3			1	3	3
19	2	1	1	1	1	4	4	1	4	4	4
76	2	1	2	0	0	0	3	1	2
21	2	1	1	1	1	4	1	0	4	3	3
21	2	2	1	0	0	2	1	0	3	1	1
60.5	2	1	1	0	0	0	2	0	2	4	4
18	2	1	1	1	1	3	4	1	4	4	4
77	2	1	1	2	1	0	2	0	1	3	3
32	2	1	1	0	0	4	4	1	4	3	3
42	2	1	1	3	1	2	2	0	4	4	4
52	2	2	1	0	0	2	2	0	6	4	4
58	2	2	1	3	1	1	3	1	6	4	4
57	1	2	2	3	1	4	1	0	3	3	3
20	2	3	1	3	1	4	1	0	4	4	4
29	1	2	1	2	1	4	2	0	1	4	4
58	1	4	1	4	1	4	3	1	5	4	4
58	1	4	1	4	1	4	3	1	5	4	4
28	2	3	1	0	0	2	2	0	5	4	4
55	2	2	1	0	0	3	3	1	3	3	3
63	2	1	1	1	1	3	2	0	3	4	4
	2	1	1	0	0	4	1	0	3	3	3
31	1	4	1	3	1	4	3	1	4	4	4
71	1	2	2	0	0	4	2	0	6	3	3
23	2	3	1	0	0	4	4	1	3	2	2
29	1	4	1	3	1	2	3	1	2	4	4
24	2	1	1	1	1	4	1	0	4	4	4
23	2	1	1	3	1	2	3	1	6	3	3
68	2	1	1	0	0	4	4	1	6	3	3
65	2	5	1	0	0	4	2	0	1	3	3
56	2	1	1	4	1	0	3	1	2	4	4
42	2	1	1	1	1	2	2	0	4	4	4
46	2	1	1	0	0	3	1	0	4	4	4
47	2	1	1	0	0	4	1	0	4	4	4
46	2	1	1	3	1	0	3	1	2	3	3
40	2	1	1	0	0	1	3	1	3	3	3
46	2	1	1	3	1	4	3	1	5	3	3
62	2	5	2	3	1	1	3	1	1	2	2
41	2	1	1	4	1	0	3	1	1	4	4
26	2	2	1	0	0	4	2	0	6	3	3
63	1	4	1	3	1	4	3	1	3	4	4
69	2	1	1	3	1	2	3	1	1	3	3
25	2	2	1	2	1	3	1	0	2	3	3
55	2	2	1	0	0	4	1	0	4	2	2
37	2	2	1	2	1	0	3	1	2	3	3
67	2	2	1	0	0	4	4	1	6	3	3
40	2	4	1	0	0	3	3	1	1	4	4
62	2	1	1	0	0	4	1	0	3	3	3
57	2	1	1	0	0	4	4	1	4	4	4
24	1	2	1	3	1	2	3	1	2	4	4
22	2	1	1	3	1		2	0	4	3	3
27	1	1	1	4	1	0	3	1	2	3	3
40	2	4	1	0	0	4	4	1	3	3	3
55	2	2	2	0	0	4	4	1	4	3	3
25	2	1	1	3	1	1	3	1	3	4	4
58	2	1	1	2	1	4	2	0	5	4	4
53	2	4	1	3	1	4	3	1	3	4	4
49	2	2	1	2	1	0	3	1	2	4	4
	2	5	2	0	0	3	3	1	1	2	2
64	2	1	2	2	1	2	3	1	1	3	3
70	2	5	3	0	0	0	1	0	1	4	4
42	2	4	1	0	0	3	2	0	3	4	4
64	2	1	2	2	1	2	3	1	1	3	3
28	2	4	1	0	0	4	4	1	4	4	4
45	2	2	2	1	1	0	3	1	2	4	4
46	2	2	1	0	0	4	1	0	2	1	1
49	2	2	1	1	1	2	2	0	6	3	3
42	1	4	1	0	0	3	3	1	3	3	3
33	2	4	1	3	1	1	3	1	2	4	4
36	2	1	1	1	1	4	4	1	3	3	3
	2	1	1	2	1	2	3	1	4	3	3
46	2	4	1	0	0	4	1	0	3	2	2
21	2	4	1	2	1	4	3	1	4	4	4
77	1	3	2	1	1	4	2	0	1	4	4
54	2	1	1	0	0	1	3	1	2	4	4
32	2	2	1	3	1	0	3	1	2	3	3
62	2	2	1	1	1	1	3	1	2	4	4
	1	2	1	2	1	3	2	0	4	3	3
67	2	1	1	2	1	4	3	1	6	3	3
72	1	3	2	0	0	2	2	0	1	4	4
65	2	2	1	0	0	3	2	0	4	4	4
56	2	3	1	0	0	3	1	0	1	4	4
73	2	5	2	0	0	4	2	0	4	3	3
76	1	3	2	3	1	4	3	1	2	4	4
68	2	1	1	0	0	4	2	0	3	4	4
	2	4	2	4	1	4	3	1	2	4	4
40	2	4	1	0	0	3	1	0	1	1	1
40	1	5	1	0	0	2	1	0	5	3	3
28	2	4	1	0	0	4	2	0	1	4	4
65	2	1	1	2	1	4	2	0	3	3	3
	2	1	1	0	0	4	1	0	4	4	4
52	2	1	1	0	0	4	4	1	4	5
70	2	5	1	0	0	4	4	1	1	2	2
70	2	5	1	0	0	4	4	1	1	2	2
70	2	5	1	0	0	4	4	1	1	2	2
70	2	5	1	0	0	4	4	1	1	2	2
70	2	5	1	0	0	4	4	1	1	2	2
70	2	5	1	0	0	4	4	1	1	2	2
	2	5	1	0	0	4	1	0	1	1	1
	2	5	1	3	1	4	4	1	1
47	1	4	1	0	0	4	4	1	4	3	3
71	1	4	2	0	0	4	4	1	6	1	1
75	2	1	1	1	1	3	4	1	6	3	3
75	2	1	1	1	1	3	4	1	6	3	3
65	2	2	2	2	1	1	3	1	5	1	1
78	1	1	2	0	0	2	4	1	5	4	4
53	2	5	1	0	0	4	2	0	1
49	2	1	1	0	0	2	4	1	3	3	3
68	1	4	1	1	1	4	1	0	4	3	3
22	1	4	1	2	1	4	3	1	2	3	3
57	1	4	3	3	1	0	3	1	1	4	4
80	2	1	1	0	0	4	1	0	6	4	4
70	2	2	1	1	1	4	3	1	5	2	2
52	2	4	1	3	1	3	3	1	6
42	2	1	1	2	1	1	3	1	1	2	2
28	2	1	1	0	0	1	3	1	2	3	3
45	2	4	1	0	0	4	4	1	4
66	2	5	3	4	1	0	2	0	1	5
50	2	2	1	1	1	0	3	1	2	4	4
40	1	2	1	2	1	4	3	1	1	4	4
62	1	3	1	2	1	1	3	1	1	4	4
68	2	4	2	0	0	2	3	1	1	3	3
47	1	2	1	2	1	2	2	0	3	4	4
56	2	2	1	1	1	2	3	1	1	3	3
37	1	4	1	4	1	0	3	1	2	4	4
67	2	2	1	0	0	3	3	1	3	3	3
74	2	2	1	0	0	4	1	0	3	3	3
48	2	1	1	1	1	3	2	0	4	4	4
58	2	1	1	2	1	3	1	0	1	4	4
55	1	2	1	2	1	4	4	1	1	4	4
41	2	1	1	4	1	2	3	1	2	4	4
56	2	1	1	1	1	2	3	1	4	3	3
51	2	4	2	1	1	1	3	1	6	4	4
68	2	1	2	0	0	1	3	1	2	1	1
29	1	5	1	0	0	2	1	0	1	1	1
66	2	4	1	0	0	2	1	0	4	3	3
52	2	1	1	3	1		3	1	1	3	3
44	2	4	1	4	1	2	2	0	3	3	3
71	2	4	1	1	1	3				2	2
	1	1	1	0	0	3	3	1	2	4	4
47	2	4	1	3	1	2	3	1	5	4	4
33	2	4	1	2	1	3	2	0	1	3	3
56	2	3	1	2	1	0	3	1	1	3	3
34	2	4	1	1	1	3	2	0	4	4	4
45	2	4	1	3	1	1	3	1	4	3	3
46	2	4	1	0	0	4	4	1	4	3	3
37	2	4	1	2	1	3	4	1	6	3	3
33	1	1	1	4	1	0	3	1	2	4	4
	2	1	1	4	1	2	3	1	2	4	4
65	2	1	1	1	1	3	1	0	3	4	4
42	2	1	1	0	0	2	3	1	2	3	3
76	2	1	2	0	0	3	3	1	6	3	3
29	1	4	1	1	1	4	2	0	4	4	4
32	1	1	1	0	0	0	3	1	1	3	3
74	2	2	1	0	0	2	3	1	4	4	4
41	1	2	1	4	1	1	3	1	1	4	4
71	2	4	1	0	0	3	3	1	4	3	3
71	2	4	1	0	0	3	3	1	4	1	1
62	2	4	1	0	0	3	2	0	1	4	4
62	2	4	1	0	0	3	2	0	1	4	4
67	2	2	1	1	1	0	2	0	2	3	3
24	2	2	1	2	1	1	3	1	2	4	4
70	2	1	2	2	1	1	3	1	3	3	3
73	2	1	2	0	0	4	1	0		4	4
64	2	2	1	0	0	4	1	0	4	4	4
64	2	5	1	1	1				1	2	2
33	1	2	1	1	1	3	3	1	2	4	4
33	1	2	1	1	1	3	3	1	2	4	4
23	2	4	1	3	1	3	2	0	6	1	1
38	2	3	1	1	1	1	3	1	3	4	4
30	2	4	1	1	1	2	2	0	4	4	4
56	2	2	1	2	1	3	2	0	6	1	1
22	1	2	2	0	0	4	4	1	3	1	1
72.5	2	5	2	1	1	4	2	0	6	3	3
72.5	2	5	2	1	1	4	2	0	6	3	3
72.5	2	5	2	1	1	4	2	0	6	3	3
72.5	2	5	2	1	1	4	2	0	6	3	3
72.5	2	5	2	1	1	4	2	0	6	3	3
	1	3	3	2	1	4	3	1	3	3	3
52	2	2	1	3	1	2	2	0	5	4	4
41	1	5	1	0	0	4	4	1	5
52	2	4	1	1	1	0	3	1	1	4	4
30	2	1	1	0	0	2	2	0	2	4	4
35	1	5	2	0	0	2	4	1	2	2	2
32	2	4	1	2	1	3	3	1	2	1	1
33	2	4	1	0	0	3	2	0	1	1	1
35	1	2	1	4	1	1	3	1	1	3	3
67	1	2	1	2	1	4	3	1	4	4	4
45	2	2	1	4	1	1	3	1	2	4	4
37	1	5	1	1	1	1	3	1	1	4	4
55	2	2	2			3	2	0	2	3	3
47	2	1	1	2	1	1	2	0	4	3	3
47	2	1	1	2	1	1	2	0	4	3	3
20	2	5	1	3	1	1	2	0	3	2	2
42	2	5	1	4	1	0	1	0	3
56	2	2	2	0	0	3	2	0	4	4	4
25	1	4	1	0	0	2	2	0	2	3	3
25	2	1	1			3	3	1	3	3	3
51	2	2	2	1	1	4	4	1	4	3	3
51	2	2	2	1	1	4	4	1	4	3	3
76	2	1	2	0	0	0	3	1	1	4	4
24	2	1	1	2	1	3	2	0	4	3	3
75	2	1	2	0	0	4	2	0	3	4	4
75	2	1	2	0	0	4	2	0	3	4	4
45	2	2	1	2	1	1	3	1	1	4	4
	2	1	1	1	1	2	3	1	4	3	3
85	2	1	1	0	0	2	2	0	3	4	4
66	2	2	1	2	1	0				3	3
55	2	5	1	0	0	4	4	1	3
50	2	5	2	2	1	0	3	1	1	2	2
63.5	1	5	1	0	0	4	3	1	2	4	4
22	2	2	1	0	0	4	2	0	4	3	3
	1
36	1	5	1	1	1	0	3	1	1	3	3
59	2	2	1	3	1	3	3	1	4	4	4
44	1	1	1	1	1	4	2	0	2	4	4
61	1	2	1	3	1	0	3	1	5	4	4
72	2	4	2	2	1	4	4	1	3	3	3
61	2	5	1	1	1	1	3	1	1	3	3
56	2	2	1	2	1	3	4	1	4	3	3
42	2	2	1	2	1	4	3	1	4	3	3
41	1	3	1	1	1	1	3	1	1	4	4
73	2	1	1	0	0	4	2	0	1	3	3
52	2	4	1	4	1	1	3	1	2	3	3
43	2	4	1	0	0	1	2	0	4	4	4
80	1	4	2	0	0	4	2	0	3	3	3
52	2	4	1	4	1	1	3	1	2	3	3
80	1	4	2	0	0	4	2	0		3	3
75	1	4	2	2	1	4	1	0	3	2	2
46	1	4	1	1	1	4	4	1	1	3	3
51	2	2	1	0	0	4	1	0	4	3	3
54	2	1	1	2	1	2	2	0	5	3	3
53	2	1	1	4	1	0	3	1	1	3	3
	2
29	2	2	1	1	1	3	2	0	6	4	4
52	1	5	1	0	0	3	4	1	2
75	2	4	1	0	0	2	1	0	6	4	4
53	1	1	1	1	1	1	3	1	1	3	3
62	2	2	1	2	1	2	3	1	3	4	4
62	2	2	1	2	1	2	3	1	3	4	4
54	1	1	1			2	3	1	2	4	4
50	1	4	1	2	1	2	3	1	2	2	2
52	1	5	1	0	0	2	2	0	1	2	2
45	2	2	1	1	1	2	2	0	4	2	2
	2	4	1	0	0	3	2	0	3	4	4
50	1	4	1	0	0	3	2	0	4	4	4
58	2	4	1	2	1	3	2	0	4	4	4
58	2	4	1	2	1	3	2	0	4	4	4
58	2	4	1	0	0	4	1	0	4	4	4
50	2	1	1	3	1	1	3	1	2	4	4
70	2	4	2	0	0	2	2	0	1	3	3
50	1	3	1	3	1	2	2	0	1	4	4
57	2	4	1	0	0	3	3	1	4	3	3
40	2	1	1	2	1	0	1	0	1	3	3
58	2	4	1	3	1	4	3	1	2	4	4
25	2	4	1	2	1	4	2	0	6	3	3
	1	2	2	0	0	3	3	1	6	4	4
27	2	2	1	0	0	4	3	1	5	4	4
35	2	4	1	1	1	3	1	0	3	4	4
36	2	2	1	4	1	3	3	1	6	3	3
27	2	1	1	2	1	4	2	0	2	3	3
41	1	4	1	4	1	2	3	1	3	4	4
45	2	1	1	2	1		3	1	4	3	3
32	2	2	1	4	1	0	3	1	2	4	4
72	1	4	2	0	0	1	3	1	3	3	3
72	2	1	2	0	0	3	3	1	3	3	3
27	2	2	1	1	1	2	3	1	3	1	1
51	2	4	1	2	1	3	3	1	6	4	4
42	1	4	1	2	1	2	3	1	1	4	4
35	2	2	1	0	0	4	2	0	3	4	4
57	1	4	1	0	0	4	2	0	6	4	4
21	2	1	1	0	0		3	1	3	1	1
18	2	2	1	0	0	4	2	0	5	3	3
55	1	1	1	2	1	1	3	1	5	3	3
50	1	4	1	1	1	4	3	1	4	4	4
45	2	4	1	0	0	4	1	0	4	4	4
49	2	2	1	0	0	3	3	1	2	3	3
18	2	2	1	0	0	3	2	0	3	4	4
67	2	1	1	1	1	1	3	1	2	4	4
46	2	1	1	0	0	1	3	1	1	4	4
36	1	2	1	2	1	3	2	0	2	4	4
69	2	4	1	0	0	4	2	0	6	4	4
33	2	4	2	0	0		1	0	6	3	3
29	2	2	2	2	1	4	3	1	5	3	3
24	2	1	1	4	1	0	3	1	2	4	4
39	2	1	1	0	0	2	2	0	4	3	3
53	2	2	1	1	1	0	3	1	1	4	4
35	2	1	1	4	1	0	3	1	2	4	4
46	2	1	1	0	0	3	4	1	3	2	2
46	2	1	1	0	0	3	2	0	4	3	3
19	2	1	1	0	0	0	3	1	2	4	4
25	2	1	1	0	0	3	2	0	6	1	1
22	2	2	1	4	1	3	3	1	3	4	4
44	2	2	1	0	0	0	3	1	1	4	4
39	2	4	1	0	0	4	2	0	6	4	4
40	2	4	2	0	0	2	2	0	3	2	2
45	2	1	1	3	1	2	3	1	4	4	4
30	2	1	1	2	1	4	1	0	4	4	4
24	2	2	1	0	0	3			6	4	4
64	2	1	1	1	1	0	3	1	1	4	4
38	2	1	1	2	1	3	3	1	3	3	3
50	1	1	1	3	1	1	3	1	1	4	4
38	1	1	1	0	0	4	4	1	2	2	2
42	1	2	1	3	1	3	3	1	3	4	4
35	2	1	1	1	1	2	3	1	6	4	4
54	2	1	1	0	0	4	2	0	4	4	4
23	2	1	1	0	0	4			6	4	4
34	2	4	1			4				3	3
35	2	4	1	0	0	4	1	0	2	4	4
33	2	2	1	3	1	2	2	0	2	3	3
35	2	4	1	3	1	1	3	1	2	4	4
44	2	2	1	0	0	4	2	0	6	4	4
48	2	1	1	0	0	2	2	0	6	3	3
43	2	1	1	0	0	3	3	1	4	3	3
61	2	4	2	3	1	2	3	1	3	3	3
22	2	1	1	2	1	2	2	0	6	3	3
50	2	4	1	0	0	3	2	0	4	4	4
49	2	2	1	2	1	3	3	1	4	3	3
57	1	2	1	2	1	2	2	0	5	4	4
38	1	5	1	3	1	0	3	1	1	2	2
34	2	2	1	2	1	3	3	1	3	3	3
69	2	1	2	0	0	4	4	1	1	3	3
	1
48	2	4	1	4	1	0	3	1	1	4	4
35	1	3	1	0	0	2	3	1	2	3	3
49	1	1	1	1	1	0	3	1	1	4	4
24	2	4	1	3	1	3	3	1	2	3	3
48	2	4	1	0	0	4	4	1	6	3	3
48	2	4	1	4	1	0	3	1	1	4	4
75	2	5	2	0	0	4	4	1	1
48	2	1	1	0	0	3	4	1	4	4	4
58	1	5	1	3	1	3	4	1	1
51	2	2	1	0	0	2	3	1	3	3	3
24	2	4	2	0	0	2	2	0	5	3	3
46	1	2	1	4	1	2	3	1	5	4	4
37	2	2	1	0	0	3	1	0	5	3	3
46	2	1	1	1	1	1	3	1	2	4	4
53	2	2	1	0	0	4	2	0	3	4	4
22	2	1	1	0	0	1	3	1	2	4	4
55	2	4	1	1	1	1	3	1	2	3	3
38	2		1	4	1	3	3	1	2	4	4
20	2	1	1	2	1	0	3	1	1	3	3
26	1	1	1	0	0	3	3	1	6	4	4
67	2	2	1	3	1	1	2	0	4	3	3
68	2	1	1	2	1	1	3	1	6	4	4
41	2	4	1	2	1	1	3	1	2	4	4
63	2	2	1	3	1	2	3	1	4	3	3
38	2	4	1	3	1	0	3	1	2	4	4
56	2	2	1	2	1	1	3	1	4	4	4
61	2	3	1	0	0	4	1	0	1	4	4
35	1	5		4	1	4	2	0	1	3	3
41.7	2	4	1	0	0	4	3	1	4	4	4
38	2	1	1	0	0	1	3	1	3	3	3
59	2	1	1	2	1	1	3	1	2	4	4
28	2	2	1	2	1	2	3	1	3	4	4
62	2	5	2	0	0	0	1	0	4	2	2
48	2	1	1	2	1	2	3	1	1	4	4
46	2	4	1	0	0	4	1	0	6	3	3
66	2	2	1	0	0	3	2	0	3	4	4
50	2	1	1	2	1	2	1	0	4	4	4
71	2	4	1	0	0	4	1	0	4	4	4
76	2	2	1	0	0	4	1	0	2	3	3
77	2	1	1	1	1	4	3	1	6	3	3
69.11	2	4	1	0	0	4	1	0	6	3	3
69.11	2	4	1	0	0	4	1	0	6	3	3
69.11	2	4	1	0	0	4	1	0	6	3	3
	2	2				4	1	0	4	3	3
	1	3	1	2	1	4	3	1	4	3	3
73	2	2	1	0	0	4	2	0	6	1	1
72	2	1	1	1	1	4	2	0	4	3	3
32	2	4	1	2	1	3	1	0	6	3	3
43	2	4	1	0	0	3	1	0	1	4	4
45	2	2	1	1	1	4			4	3	3
67	2	1	1	1	1	4	2	0	2	4	4
66	2	1	1	0	0	4	4	1	4	1	1
66	2	1	1	0	0	4	4	1	4	1	1
28	2	1	1	0	0	2	4	1	4	1	1
42	2	1	1	2	1	1	3	1	4	4	4
30	2	1	2	3	1	2	4	1	4	3	3
22	2	1	1	2	1	3	2	0	6	4	4
58	2	1	1	0	0	4	4	1	6	3	3
53	2	4	1	0	0	4	1	0	6	4	4
58	2	5	1	2	1	2	4	1	2	2	2
58	2	5	1	2	1	2	4	1	2	2	2
52	2	2	1	0	0	3	1	0	1	3	3
52	2	2	1	0	0	3	1	0	1	3	3
48	1	2	1	1	1	2	3	1	1	4	4
72	2	1	1	0	0	4	3	1	1	3	3
37	1	2	1	0	0	1	3	1	2	3	3
37	1	2	1	0	0	1	3	1	2	3	3
37	1	2	1	0	0	1	3	1	2	3	3
37	1	2	1	0	0	1	3	1	2	3	3
37	1	2	1	0	0	1	3	1	2	3	3
37	1	2	1	0	0	1	3	1	2	3	3
37	1	2	1	0	0	1	3	1	2	3	3
59	1	1	1	0	0	4	4	1	4	4	4
57	2	2	2	0	0	2	3	1		3	3
46	2	2	2	0	0	1	3	1	2	4	4
82	2	1	2	0	0	4	2	0	6	3	3
34.5	2	5	1			1	3	1	4	2	2
51	2	4	1	1	1		3	1	6	4	4
44	2	1	1	1	1	4	4	1	6	4	4
55	2	1	1	1	1	3	4	1	4	4	4
66	2	2	1	2	1	2	3	1	2	3	3
77.8	2	2	1	0	0	4	1	0	6	4	4
64	2	2	1	0	0	4	1	0	4	3	3
50	2	2	1	1	1	1	3	1	2	4	4
68	1	2	2	0	0	3	3	1	1	3	3
46	2	2	1	0	0	4	4	1	5	4	4
68	1	2	2	0	0	3	3	1	1	3	3
29	2	5	1	3	1	1	3	1	2	4	4
72	2	4	1	0	0	3	2	0	2	3	3
72	2	4	1	0	0	3	2	0	2	3	3
68	2		1	4	1	0	3	1	2	3	3
52	2	2	1	2	1	2	3	1	6	4	4
59	2	1	1	3	1	3	3	1	3	4	4
65	2	2	1	0	0	4	1	0	3	3	3
60	2	2	2	1	1		3	1	4	4	4
61	2	1	1	0	0	3	1	0	3	3	3
60	2	4	1	2	1	4	1	0	3	4	4
62	1	2	1	1	1	4	1	0	4	4	4
25	2	4	3	0	0	0	3	1	2	2	2
52	2	2	1	0	0	3	2	0	4	3	3
71	2	2	1	0	0	4	1	0	6	3	3
75	2	3	1	1	1	4	1	0	3	4	4
45	2	1	1	1	1	4	1	0	1	4	4
74	2	2	1	1	1	3	3	1	3	3	3
74	2	2	1	1	1	3	3	1	3	3	3
80	2	5	1	0	0	4	2	0	2	4	4
59	2	1	1	1	1	2	3	1	3	3	3
59	2	4	1	0	0	4	4	1	4	2	2
83	2	3	1	0	0	2	3	1	5	4	4
83	2	3	1	0	0	2	3	1	5	4	4
67	1	1	1	2	1	1	3	1	1	4	4
	2	4	1	0	0	4	4	1	4	4	4
	2	4	1	0	0	4	4	1	4	4	4
	2	4	1	0	0	4	4	1	4	4	4
80	2	2	1	0	0	4	3	1	4	3	3
51	2	2	1	2	1	3	3	1	3	4	4
26	1	1	1	4	1	1	3	1	2	4	4
60	1	2	1	1	1	4	1	0	6	4	4
60	1	2	1	1	1	4	1	0	6	4	4
47	2	5		2	1	0	1	0	1	4	4
47	2	5		2	1	0	1	0	1	4	4
28	2	4	1	4	1	0	3	1	2	3	3
34	1	4	1	0	0	4	4	1	6	3	3
60	2	2	2	0	0		1	0	6	2	2
51	1	2	1	4	1	4	3	1	1	4	4
42	2	2	1			4	2	0	6	3	3
40	2	4	1	0	0	3	4	1	3	4	4
48	2	3	3	0	0	4	4	1	4	4	4
44	2	5	1	4	1	3	4	1	4	4	4
36	1	4	1	2	1	2	3	1	2	4	4
49	2	4	1	0	0	4	4	1	1	4	4
48	2	4	1	2	1	4	3	1	4	4	4
74	2	2	1	1	1	4	1	0	3	4	4
43	2	1	1	0	0	4	4	1	5	3	3
69	2	2	2	1	1	4	3	1	1	4	4
33	2	4	1	2	1	3	3	1	5	4	4
46	2	1	1	1	1	2	3	1	6	3	3
38	2	4	1	4	1	1	3	1	1	4	4
41	1	4	1	0	0	3	1	0	1	4	4
30	2	2	2	3	1	0	3	1	1	4	4
31	2	4	1	0	0	4	4	1	6	3	3
22	2	1	1	2	1	2	3	1	4	4	4
19	2	1	1	0	0	4	1	0	4	3	3
36	2	2	2	1	1	4	2	0	4	4	4
71	2	1	1	1	1	4	4	1	3	1	1
71	2	1	1	1	1	4	4	1	3	1	1
49	2	1	1	0	0	2	1	0	3	4	4
	1	5	3	0	0	1	2	0	1	3	3
35	2	4	1	2	1	2	2	0	4	4	4
56	2	2	1	0	0	3	4	1	6	2	2
65	1	2	1	4	1	2	3	1	1	2	2
68	1	5	1	0	0	4	1	0	2	4	4
30	1	1	1	1	1	2	2	0	4	3	3
	2	4	1	0	0	4	4	1	4	4	4
30	2	1	2	2	1	4	2	0	4	4	4
70	1	2	2	0	0	4	2	0	3	3	3
55	1	2	2	2	1	2	2	0	2	3	3
70	2	2	1	1	1	4	1	0	2	4	4
58	2	2	1	4	1	1	3	1	6	3	3
52	2	5	1	0	0	4	4	1	1
60	1	5	1	4	1	1	3	1	1	2	2
50	2	5	1	0	0	4	1	0	1
51	1		1	0	0	4	4	1	1	4	4
67	2	4	1	0	0	4	4	1	6	4	4
61	1	2	1	1	1	3	2	0	1	4	4
42	2	2	1	0	0	3	2	0	4	3	3
46	2	1	2	0	0	0	3	1	2	4	4
35	2	4	1	3	1	2	3	1	1	4	4
47	1	1	2	2	1	0	3	1	2	4	4
42	1	1	1	3	1	2	3	1	2	3	3
47	1	3	1	2	1	1	3	1	5	4	4
68	2	2	2	4	1	1	3	1	2	4	4
51	2	1	1	0	0	3	4	1	4	3	3
51	2	1	1	0	0	3	4	1	4	3	3
40	2	5	1	3	1	2	3	1	3	3	3
36	2	4	1	0	0	4	1	0	4	4	4
43	2	5	1	0	0	1	4	1	4	2	2
45	1	5	1	0	0	3	4	1	1
82	2	2	1	0	0	4	4	1	3	3	3
51	2	1	1	0	0	1	4	1	1	1	1
37	1	2	1	0	0	4	4	1	3	3	3
53	2	1	1	0	0	3	2	0	3	4	4
49	1	5	1			2	3	1	1	4	4
	2	1	1	0	0	4	2	0	2	4	4
75	2	1	1	2	1	4	3	1	1	3	3
53	2	2	1	3	1	2	3	1	2	4	4
71	2	4	1	1	1	4	1	0	1	3	3
53	2	2	1	3	1	2	3	1	2	4	4
18	2	2	1	0	0	4	2	0	4	3	3
63	1	5	1	0	0	4	1	0	1
43	2	4	1	3	1	3	2	0	2	3	3
34	2	1	1	0	0	1	4	1	3	3	3
75	1	5	1	0	0	2	3	1	1
42	2	1	1	1	1	2	3	1	2	4	4
69	2	1	1	0	0	4	4	1	6	3	3
67	1	3	1	3	1	4	1	0	2	1	1
21	2	1	1	2	1	2	4	1	3	1	1
36	1	5	1	4	1	0	3	1	1	2	2
22	2	2	1	1	1	4	2	0	3	1	1
29	2	4	1	3	1	1	3	1	4	4	4
44	1	1	1	3	1	3	2	0	4	3	3
32	2	4	1	2	1	2	3	1	1	4	4
63	2	1	1	0	0	4	1	0	4	3	3
50	1	4	1	0	0	3	3	1	2	4	4
65	2	4	1	0	0	4	1	0	4	4	4
39	2	4	1	2	1	1	3	1	3	4	4
65	2	5	3	3	1	1	1	0	1	1	1
65	2	4	1	0	0	4	1	0	4	4	4
18	2	1	1	0	0	4	4	1	4	4	4
39	1	4	1	2	1	2	3	1	6	4	4
22.5	2	4	1	0	0	4	1	0	6	1	1
45	2	1	1	3	1	3	1	0	6	3	3
68	2	1	1	1	1	3	3	1	4	3	3
68	2	1	1	1	1	3	3	1	4	3	3
48	2	1	1	1	1	4	1	0	6	3	3
41	2	2	1	0	0	3	3	1	3	4	4
40	2	4	1	0	0	3	2	0	5	4	4
24	2	2	1	2	1	3	2	0	3	4	4
53	2	2	1	1	1	2	2	0	4	2	2
	2	1	1	1	1	1	3	1	2	3	3
72	1	5	2	1	1	4	2	0	1
54	2	2	1	1	1	4	4	1	6	3	3
38	2	4	1	0	0	4	3	1	1
78	2	2	1	0	0	4	3	1	3	3	3
78	2	2	1	0	0	4	3	1	3	3	3
72	2	1	1	3	1		3	1	3	3	3
57	2	1	1	3	1	1	3	1	4	4	4
37	2	1	1	0	0	1	3	1	3	3	3
40	2	4	1	2	1	2	3	1	3	4	4
60	1	4	1	4	1	3	3	1	4	4	4
26	2	2	1	0	0	4	4	1	1	1	1
43	2	1	1	3	1	3	3	1	2	3	3
58	2	1	1	2	1	2	2	0	2	3	3
62	2	3	1	3	1	2	3	1	1	4	4
38	1	4	1	2	1	1	3	1	1	4	4
29	2	1	1	2	1	3	3	1	4	4	4
60	2	5	1	2	1	3	4	1	3	1	1
46	2	2	1	0	0	4	2	0	3	4	4
63	2	2	1	1	1	4	3	1	3	4	4
50	2	4	1	3	1	4	3	1	2	4	4
44	2	2	1	0	0	3	2	0	4	4	4
39	2	1	1	2	1	2	3	1	2	3	3
26	2	1	1	0	0	4	2	0	4	3	3
24	2	2	1	0	0	4	2	0	1	4	4
50	2	1	1	0	0	4	1	0	3	3	3
66	2	2	2	0	0	4	4	1	3	3	3
25	2	4	1	0	0	3	4	1	3	4	4
63	2	2	1	3	1	4	4	1	1	3	3
24	1	2	1	0	0	4	4	1	1	3	3
34	1	4	1	2	1	1	3	1	2	3	3
22	1	4	1	0	0	4	4	1	1	1	1
41	1	1	1	1	1	2	3	1	4	4	4
50	2	1	1	2	1	1	3	1	1	4	4
69	2	4	1	1	1	2	2	0	1	4	4
54	2	4	1	1	1	4	3	1	3	4	4
47	2	1	1	0	0	4	2	0	4	4	4
51	1	1	1	2	1	1	2	0	2	4	4
44	2	4	1	0	0	4	4	1	3	4	4
49	1	1	1	4	1	1	3	1	3	4	4
68	2	5	3	2	1	3	2	0	3	1	1
75	1	1	1	0	0	4	3	1	2	4	4
34	1	5	1	0	0	4	1	0	1	4	4
65	2	4	1	2	1	1	3	1	2	4	4
28	1	4	1	0	0	3	2	0	4	2	2
68	1	1	1	0	0	2	3	1	2	4	4
71	1	4	2	0	0	2	2	0	2	4	4
57	2	4	1	0	0	4	2	0	4	3	3
74	2	2	1	2	1	1	3	1	1	3	3
57	2	4	1	0	0	4	2	0	4	3	3
57	2	4	1	0	0	4	2	0	4	3	3
57	2	4	1	0	0	4	2	0	4	3	3
80	2	1	1	1	1	3	3	1	5	4	4
57	2	4	1	0	0	4	2	0	4	3	3
45	2	1	1	1	1	1	3	1	2	4	4
72	2	1	1	0	0	4	2	0	1	4	4
63	2	4	1	2	1	1	3	1	2	3	3
27	2	5	1	0	0	0	1	0	1	2	2
48	1	1	1	0	0	1	3	1	3	3	3
80	2	1	1	1	1	3	3	1	5	4	4
40	2	1	1	1	1	1	3	1	5	4	4
49	1	1	1	1	1	1	3	1	2	3	3
67	2	1	2	2	1	3	2	0	4	4	4
68	2	4	1	4	1	0	3	1	2	4	4
63	2	4	1	1	1	2	3	1	4	4	4
59	2	1	1	2	1	2	2	0	5	4	4
41	1	4	1	0	0	3			4	4	4
58	1	4	1	0	0	4	4	1	4	3	3
55	2	4	1	0	0	4	4	1	6	3	3
49	2	4	1	0	0	3	2	0	2	4	4
45	2	1	2	4	1	0	3	1	1	3	3
45	2	1	2	4	1	0	3	1	1	3	3
42	2	2	1	0	0	2	3	1	1	4	4
50	2	4	1	1	1	4	2	0	4	4	4
50	2	4	1	1	1	4	3	1	4	4	4
68	2	4	1	4	1	0	3	1	2	4	4
44	1	1	1	2	1	3	2	0	4	3	3
44	1	4	1	0	0	3	2	0	1	4	4
68	2	4	1	4	1	0	3	1	2	4	4
57	1	4	1	0	0	2	2	0	2	4	4
57	1	4	1	0	0	2	2	0	2	4	4
57	1	4	1	0	0	2	2	0	2	4	4
57	1	4	1	0	0	2	2	0	2	4	4
63	1	4	1	0	0	4	3	1	3	4	4
44	1	1	1	4	1	0	3	1	2	3	3
29	2	4	1	0	0	3	4	1	3	4	4
54	2	4	1	2	1	4	1	0	4	3	3
32	2	4	1	3	1	3	3	1	2	3	3
65	2	5	3	3	1	1	1	0	1	1	1
51	1	1	1	0	0	4	4	1	4	3	3
55	1	4	1	0	0	3	1	0	2	4	4
65	2	5	1	0	0	4	4	1	6	3	3
54	1	1	2	2	1	0	3	1	4	3	3
67	2	2	1	3	1	3	3	1	5	3	3
65	1	1	1	1	1	2	3	1	1	4	4
73	1	1	1	2	1	3	2	0	4	3	3
44	2	1	1	0	0	2	2	0	1	3	3
74	1	1	1	2	1	4	2	0	1	3	3
35	1	1	1			0	3	1	1	4	4
69	2	2	1	0	0	4	1	0	3	4	4
56	2	1	1				2	0	4	4	4
53	2	2	2	0	0	4	3	1	2	3	3
67	2	2	2	3	1	0	3	1	2	1	1
62	2	1	1	1	1	4	4	1	4	4	4
29	1	1	2	2	1	1	3	1	1	3	3
32	2	4	1	3	1	1	3	1	4	4	4
60	1	1	1	0	0	4	2	0	4	4	4
58	2	2	1	0	0	4	2	0	3	4	4
58	2	1	1	0	0	4	4	1	5	4	4
56	2	5	1	0	0	2	2	0	1
58	1	1	1	0	0	2	2	0	4	3	3
43	1	1	1	3	1	1	3	1	6	4	4
47	2	1	1			1	3	1	6	4	4
74	1	4	1	0	0	4	3	1	1	4	4
76	1	4		2	1	4			4	3	3
57	2	5	1	3	1	4	4	1	3
56	1	1	1	0	0	4	4	1	6	2	2
37	1	5	1	0	0	2	3	1	5	4	4
30	2	4	1	2	1	3	2	0	6	3	3
59	2	5	1	2	1	4	1	0	4	2	2
66	2		1	1	1	2	2	0	4	4	4
39	1	1	1	0	0	4	1	0	6	4	4
46	2	1		0	0	3	2	0	2	4	4
44	1	4	1	4	1	1	3	1	2	3	3
70	2	2	1	0	0	4	3	1	3	4	4
31	1	4	1	4	1	0	3	1	1	4	4
54	2	3	1	0	0	3	3	1	2	4	4
49	2	1	1	2	1	0	3	1	1	3	3
66	2	1	1	0	0	4	1	0	3	3	3
31	1	5	1	0	0	1	3	1	3	2	2
45	2	1	1	0	0	3	2	0	1	3	3
43	2	1	2	4	1	2	3	1	2	4	4
43	2	1	2	4	1	2	3	1	2	4	4
43	2	1	2	4	1	2	3	1	2	4	4
43	2	1	2	4	1	2	3	1	2	4	4
43	2	1	2	4	1	2	3	1	2	4	4
43	2	1	2	4	1	2	3	1	2	4	4
21	2	3	1	3	1	2	3	1	3	3	3
47	2	1	1	3	1	0	3	1	1	3	3
47	1	4	1	2	1	3	2	0	4	3	3
79	1	2	2	0	0	2	3	1	2	3	3
62	2	1	1	0	0	2	4	1	1	3	3
64	2	1	1	2	1	2	2	0	3	4	4
44	2	1	1	0	0	1	1	0	6	4	4
43	2	1	1	0	0	4	4	1	4	4	4
38	2	1	1	2	1	2	3	1	1	3	3
41	2	1	1	2	1	1	3	1	4	3	3
65	2	2	1	0	0	4	1	0	6	4	4
	2	5	2	0	0	3	3	1	1	2	2
	2	5	2	0	0	3	3	1	1	2	2
